# Supplementary material for: Safety and Effectiveness of Abatacept in a Prospective Cohort of Patients with Rheumatoid Arthritis–Associated Interstitial Lung Disease
Source: Biomedicines. 2022 Jun 22;10(7):1480. doi: 10.3390/biomedicines10071480 (PMC9313094; doi:10.3390/biomedicines10071480)
Supplement: Supplementary file 1 [file biomedicines-10-01480-s001.zip]

Archive with 1 entries (1 files):
- biomedicines-1738855-supplementary.pdf
